# Supplementary material for: Structural visualization of transcription activated by a multidrug-sensing MerR family regulator
Source: Nat Commun. 2021 May 11;12:2702. doi: 10.1038/s41467-021-22990-8 (PMC8113463; doi:10.1038/s41467-021-22990-8)
Supplement: Supplementary file 5 — Source Data [file 41467_2021_22990_MOESM5_ESM.xlsx]

## Sheet: Fig. 1a
												EcmrR-WT				EcmrR-M1
											EcmrR concentration (nM)	rep1	rep2	rep3		rep1	rep2	rep3
											0	1.00003	1.00003	1.00008		1.07529	0.865513	1.03925
											100	1.32469	1.33735	1.19987		0.936042	0.743656	0.888064
											300	2.40968	1.89711	2.36151		1.14163	0.850957	1.15893
											900	2.74901	2.5318	2.84165		1.38964	0.953746	1.27075
												Mean				SD
											EcmrR concentration (nM)	WT	M1			WT	M1
											0	1.00004	0.993352			2.77923e-05	0.112168
											100	1.2873	0.855921			0.0759852	0.10014
											300	2.22277	1.05051			0.283056	0.173032
											900	2.70749	1.20471			0.159042	0.225326

## Sheet: Fig. 2c
									Sigma70-WT				Sigma70-M1
								EcmrR (nM)	rep1	rep2	rep3		rep1	rep2	rep3
								0	1.00002	1.00012	1.00001		0.41562	0.448672	0.445071
								100	1.30005	1.18643	1.27088		0.425429	0.394297	0.398531
								300	2.40243	1.82061	1.80456		0.591171	0.534957	0.533307
								900	2.90597	2.7141	2.24401		0.989723	0.787139	0.685815
									Mean			SD
									WT	M1		WT	M1
								EcmrR (nM)
								0	1.00005	0.436454		5.9555e-05	0.0181324
								100	1.25246	0.406086		0.059011	0.016885
								300	2.0092	0.553145		0.340642	0.0329415
								900	2.62136	0.820892		0.340583	0.15474

## Sheet: Fig. 2d
	EcmrR	rep1	rep2	rep3	rep4	rep5	rep6
	-	1307.25	1285.24	1260.67	1514.79	1333.02	1472.56
	WT	6720.2	7299.47	6596.06	7019.6	7377.01	6617.73
	M2	1642.71	1329.85	1434.23	1804.14	1436.12	1506.42
	Y31A	1834.58	2078.37	2057.53	2389.37	2503.54	2654.15
	N33A	1512.76	1396.5	1921.57	1550.24	1400.57	1986.71
	D35A	7988.19	7559.16	8856.65	8043.22	8158.44	8891.37
	F40A	1414.36	1290.18	1539.98	1393.23	1350.2	1460.9

## Sheet: Fig. S1g
		rep1	rep2	rep3	rep4	rep5	rep6		Mean	SEM
	vec	2448.37	2059.66	2300.95	2636.24	2183.95	2072.19		2283.56	226.531
	EcmrR-WT	7291.47	7232.14	7242.33	7848.78	7255.64	7270.75		7356.85	241.908
	EcmrR-M1	2877.39	2659.85	2070.59	2648.77	2702.87	2612.56		2595.34	273.418

## Sheet: Fig. S1h
														R6G (μM)	rep1	rep2	rep3		MEAN	SD
														0	1.00006	1.00006	1.00003		1.00005	1.9999e-05
														1	1.29722	1.4034	1.37645		1.35902	0.0551947
														5	1.78639	1.81408	1.61251		1.73766	0.109265
														25	1.78688	1.95436	1.84568		1.86231	0.0849687
														TPP (μM)	rep1	rep2	rep3		MEAN	SD
														0	1.00001	1.00011	1.00005		1.00006	4.93455e-05
														20	1.07866	1.12199	1.06419		1.08828	0.0300778
														100	1.3011	1.33896	1.38278		1.34095	0.0408771
														500	1.37996	1.35	1.35244		1.3608	0.0166424
														CHAPSO (μM)	rep1	rep2	rep3		MEAN	SD
														0	1.00006	1.00009	1.00005		1.00007	1.80502e-05
														10	1.06231	1.01716	1.05704		1.0455	0.024687
														100	1.2516	1.23024	1.20386		1.22856	0.0239118
														1000	1.48753	1.30422	1.2391		1.34362	0.128813
														Kan (μM)	rep1	rep2	rep3		MEAN	SD
														0	1.00003	1.00003	1.00008		1.00005	2.90883e-05
														10	1.13336	1.14994	1.06453		1.11594	0.045288
														100	1.29396	1.47317	1.19796		1.3217	0.139687
														1000	1.42098	1.8026	1.32702		1.51687	0.251873

## Sheet: Fig. 8d
			Pcontrol							PEcmrR
			rep1	rep2	rep3	rep4	rep5	rep6		rep1	rep2	rep3	rep4	rep5	rep6
		CK	1	1	1	1	1	1		1	1	1	1	1	1
		WT	2.07968	1.67062	1.68019	1.9642	1.6446	1.8084		5.33492	5.41641	4.9691	6.88866	5.74814	5.56498
		M2	1.81092	1.53291	1.83622	1.64118	1.66168	1.70144		5.44615	5.16565	4.97938	6.86646	5.39054	5.23511
		Y31A	1.81259	1.82055	1.84493	2.16618	1.83066	1.5654		5.25565	4.85517	4.44825	6.32939	5.03204	4.67432
		N33A	1.68912	1.45616	1.57089	1.83956	1.63582	1.55079		5.33348	5.28225	4.52533	6.41791	5.10073	5.02429
		D35A	1.76403	1.80898	1.65172	1.78414	1.74325	1.7751		5.425	5.37396	5.42088	7.04136	5.32213	5.56216
		F40A	2.06411	1.5496	1.86756	2.1242	1.65076	1.60864		5.32564	5.04107	4.7044	6.31139	5.20409	5.18445

## Sheet: Fig. S8f
										Sigma70-WT				Sigma70-M1
									EcmrR (nM)	rep1	rep2	rep3		rep1	rep2	rep3
									0	1.00003	1.00002	1.00002		0.791048	0.789453	0.841269
									100	1.00105	0.966705	0.941407		0.79902	0.749007	0.816454
									300	1.02469	0.955248	0.989415		0.774433	0.75573	0.861853
									900	0.801962	0.793231	0.899331		0.59051	0.582766	0.6803

## Sheet: Fig. S10c
											EcmrR-WT				EcmrR-M3
										EcmrR (nM)	rep1	rep2	rep3		rep1	rep2	rep3
										0	1.00003	1.00002	1.00002		0.791048	0.789453	0.841269
										100	1.00105	0.966705	0.941407		0.79902	0.749007	0.816454
										300	1.02469	0.955248	0.989415		0.774433	0.75573	0.861853
										900	0.801962	0.793231	0.899331		0.59051	0.582766	0.6803
